# Supplementary material for: Genetic characterization and description of Leishmania (Leishmania) ellisi sp. nov.: a new human-infecting species from the USA
Source: Parasitol Res. 2023 Dec 15;123(1):52. doi: 10.1007/s00436-023-08034-8 (PMC10724317; doi:10.1007/s00436-023-08034-8)
Supplement: Supplementary file 1 — Supplementary file1 (XLSX 65 KB) [file 436_2023_8034_MOESM1_ESM.xlsx]

## Sheet: A. GB accessions-nuclear genes
	GenBank and/or TriTrypDB accession numbers and approximate* genomic coordinates for sequences used in this study
	*sequences were extracted from the genomes by BLASTN search and were trimmed to the same length following alignment. Coordinates reflect aligned sequences defined using BLASTN.
	18S rDNA	28S rDNA	CKIIα	gGAPDH	RPOIILS
Angomonas deanei Cavalho ATCC PRA-265	LR877173.1:171751 to 172634	LR877169:261181 to 260311	LR877145:278770 to 277781	LR877154:147440 to 146368	LR877146:111888 to 114571
Blechomonas ayalai B08-376	JAIZPF010000329:1762 to 2667	JAIZPF010000329.1:4684 to 5583	JAIZPF010000213:8268 to 9257	JAIZPF010000060:52808:51737	JAIZPF010000090:6345 to 9061
Crithidia fasciculata Cf-Cl	AODS02000457.1:353954 to 354863	CM003430:351723 to 350834	CM003423:270124 to 269132	CM003433:1370995 to 1372066	CM003434:1732737 to 1730046
Endotrypanum monterogeii LV88	AOFS02000708.1:1548 to 2455	EmoLV88_23:731654 to 732537	EmoLV88_02:56418 to 55438	EmoLV88_30:1158313 to 1159381	EmoLV88_31:1157219 to 1154616
Leishmania aethiopica L147	AUMB02001715.1:490 to 1399	LAEL147_SCAF000061:116 to 1000	LaeL147_02:149122 to 148137	LaeL147_30:1089686 to 1090757	LaeL147_31:1104296 to 1101593
Leishmania amazonensis MHOM BR 71973 M2269	KE391659.1:426 to 1335	KE390146.1:2150 to 1267	KE391343.1:1247 to 2232	KE390460.1:7764 to 8829	KE391797.1:19273 to 16569
Leishmania arabica LEM1108	ATBH02001453.1:811 to 1720	LarLEM1108_27:992087 to 992973	LarLEM1108_02:144295 to 143310	LARLEM1108_SCAF000083:4 to 1075	LarLEM1108_31:1065949 to 1063245
Leishmania braziliensis MHOM BR 75 M2904 2019	LS997626.2:983743 to 984652	LbrM.27_v4_pilon:999654 to 1000538	LbrM.02_v4_pilon:261513 to 262499	LbrM.30_v4_pilon:1042160 to 1043229	LbrM.31:1339407 to 1336703
Leishmania chancei MHOM GH 2012 GH5	JAFJZN010000027.1:1091819 to 1092728	CM030494:1095147 to 1096031	CM030469:219059 to 218074	CM030497:1107254 to 1108325	CM030498:1384996 to 1382292
Leishmania donovani BPK282A1	FR799614.1:1021221 to 1022130	Ld27_v01s1:1018928 to 1018044	Ld02_v01s1:163452 to 162469	Ld30_v01s1:1099158 to 1100227	Ld31_v01s1:1284642 to 1281938
Leishmania donovani CL-SL	CP029526:1013476 to 1014376	CP029526:1027546 to 1028430	CP029501:172910 to 171927	CP029535:1077604 to 1078673	CP029530:1314460 to 1311756
Leishmania donovani HU3	LR812647:1028759 to 1029668	LR812647:1031959 to 1032843	LR812622:170610 to 169627	LR812650:1128359 to 1129427	LR812651:1331716 to 1329012
Leishmania donovani LV9	LdLV9_00_028_v1_pilon:3443 to 2534	LdLV9_27_v1_pilon:1030805 to 1031689	LdLV9_02_v1_pilon:166531 to 165548	LdLV9_30_v1_pilon:1119794 to 1120862	LdLV9_31_v1_pilon:1318955 to 1316251
Leishmania ellisi L139	OR689570	OR689569	OR695082	OR695080	OR695081
Leishmania enriettii MCAV BR 2001 CUR178	CM030602:1020711 to 1021620	CM030602:1024100 to 1024984	CM030577:185280 to 184295	CM030605:1083545 to 1084616	CM030606:1316799 to 1314095
Leishmania infantum JPCM5	LinJ.27:1067961 to 1068870	LinJ.27:1071158 to 1072042	LinJ.02:173803 to 172820	LinJ.30:1077524 to 1078593	LinJ.31:1317457 to 1314753
Leishmania major Friedlin 2021	OU755561:1008615 to 1009524	OU755561:1011891 to 1012775	OU755536: 171163 to 170178	OU755564:1174284 to 1175353	OU755565:1303764 to 1301060
Leishmania major LV39c5	LmjLV39_27:989769 to 990678	LmjLV39_27:993047 to 993931	LmjLV39_02:147487 to 146502	LmjLV39_30:1090418 to 1091487	LmjLV39_31:1235372 to 1232668
Leishmania major SD 75.1	JH605114:979849 to 980758	JH605114:971351 to 972085	JH605089:152002 to 151017	JH605117:1075233 to 1076302	JH605118:1203489 to 1200785
Leishmania martiniquensis LEM2494	LMARLEM2494_SCAF000179:1720 to 811	LMARLEM2494_SCAF000009:432 to 1316	LMARLEM2494_02:116832 to 115840	LMARLEM2494_30:1066737 to 1067808	LMARLEM2494_31:454933 to 452229
Leishmania martiniquensis MHOM TH 2012 LSCM1	CM030422:1067368 to 1068277	CM030422:1070704 to 1071588	CM030397:185535 to 184543	CM030425:1076709 to 1077780	CM030426:1346978 to 1344274
Leishmania mexicana MHOM GT 2001 U1103	FR799580.1:982402 to 983311	1036_mexFOS1_13k16.p1kpIBF_148:328 to 1212	LmxM.02:140943 to 139958	LmxM.29:1059233 to 1060302	LmxM.30:1234569 to 1231865
Leishmania orientalis MHOM TH 2014 LSCM4	JAFHLR010000027.1:1032418 to 1033327	CM030458:1035762 to 1036646	CM030433:203744 to 202759	CM030461:1081514 to 1082585	CM030462:1390740 to 1388036
Leishmania panamensis MHOM COL 81 L13	LPAL13_000005200:rRNA:21 to 930	LPAL13_SCAF000003:5547 to 4663	LPAL13_SCAF000122:14013 to 13027	LpaL13_30:983720 to 984789	LpaL13_31:1104795 to 1102091
Leishmania panamensis MHOM PA 94 PSC-1	LPMP_27rRNA1-t37_1:21 to 930	CP009396:968098 to 968982	CP009371:137637 to 136651	CP009399:1040789 to 1041858	CP009400:1141212 to 1138508
Leishmania procaviensis MPRO NA 1975 252 LV425	CM030566:1026782 to 1027691	CM030566:1030123 to 1031007	CM030541:286982 to 285997	CM030569:1085375 to 1086446	CM030570:1412966 to 1410262
Leptomonas pyrrhocoris H10	LpyrH10_34:290932 to 291841	LpyrH10_34:294183 to 295071	LpyrH10_27:238765 to 237773	LpyrH10_04:1604931 to 1606002	LpyrH10_29:162750 to 160046
Leptomonas seymouri ATCC 30220	Lsey_0486:8608 to 7699	Lsey_0486:5386 to 4500	Lsey_0274:17589 to 18581	Lsey_0708:1353 to 2424	Lsey_0221:17252 to 19956
Leishmania tarentolae Parrot Tar II 2019	BLBS01000167:7496 to 8405	BLBS01000167:10811 to 11695	BLBS01000002:140672 to 139686	BLBS01000043:881614 to 882683	BLBS01000047:630745 to 628041
Leishmania tropica MHOM LB 2015 IK	QEHO01000008.1:6263 to 7172	QEHO01000008.1:4146 to 3262	QEHO01000119.1:20148 to 21140	QEHO01005005.1:1147 to 76	QEHO01000395.1:5318 to 2614
Leishmania turanica LEM423	LTULEM423_SCAF000082:1720 to 811	LtuLEM423_27:978289 to 979173	LtuLEM423_02:124446 to 123461	LtuLEM423_30:1067708 to 1068777	LtuLEM423_31:1155035 to 1152331
Porcisia hertigi MCOE PA 1965 C119	JAFJZO010000023.1:744319 to 745227	CM030526:747718 to 748603	CM030505:171900 to 170908	CM030533:1243622 to 1244693	CM030534:1704557 to 1701853
Zelonia australiensis	OR689571	OR689568	OR695077	OR695078	OR695079

## Sheet: B. GB accessions - Maxicircle
Species	GenBank accession	Region (bases)
Blechomonas ayalai B08-376 - JAIZPF010000253	JAIZPF010000253.1	2659 to 11693
Herpetomonas megaseliae - MN904513.1	MN904513.1	20364 to 29395
Leishmania ellisi strain 218-L139	OR701861	1 to 8958
Leishmania pifanoi strain LPROD	BK010884.1	5815 to 14833
Leishmania mexicana MHOM-GT-2001-U1103	CADB01000468.1	6278 to 14316
Leishmania amazonensis strain PH8	JANCRF010000035.1	5286 to 14264
Leishmania tropica strain RL/WM	MK514115.1	4650 to 13613
Leishmania tropica MHOM/LB/2015/IK	QEHO01000018.1	2812 to 11775
Leishmania aethiopica strain MHOMET	BK010882.1	5891 to 14848
Leishmania aethiopica strain 209-622 CDC209-L1204	RZOE01000013.1	4320 to 13276
Leishmania infantum strain JPCM5	BK010877.1	5694 to 14666
Leishmania infantum isolate ZK28	MT762284.1	5967 to 14939
Leishmania infantum isolate LIPA83	MT762282.1	5967 to 14939
Leishmania infantum - LR697137.1	LR697137.1	6041 to 15013
Leishmania infantum isolate ZK47	MT762287.1	5617 to 14589
Leishmania infantum isolate ZK43	MT762285.1	5770 to 14742
Leishmania infantum isolate ZK25	MT762283.1	5770 to 14742
Leishmania infantum isolate ZK5	MT762286.1	5770 to 14742
Leishmania infantum strain HUUFS14	NSCO01002108.1	3839 to 12811
Leishmania infantum strain CRENAL1265	JAICBF010000077.1	33181 to 42153
Leishmania infantum isolate LIPA60	MT762281.1	5662 to 14634
Leishmania donovani strain FDAARGOS_361	RHLC01000050.1	21896 to 30855
Leishmania donovani strain pasteur	CP022652.1	9188 to 18158
Leishmania donovani isolate MHOM/SD/62/1S-Cl2D	FJ416603.1	8694 to 14466
Leishmania major strain MHOM/Su/73/SASKH	MK514113.1	4462 to 13444
Leishmania major strain Friedlin	LR697138.1	6313 to 15295
Leishmania major strain LV39c5	AODR01000861.1	4276 to 13261
Leishmania arabica strain LEM1108	BK010878.1	5654 to 14596
Leishmania braziliensis strain MHOM/VE/XX/LB	MK514111.1	4789 to 13734
Leishmania peruviana strain LCA04	BK010881.1	5733 to 14678
Leishmania braziliensis strain BA788	JAMFLV010000010.1	5257 to 14201
Leishmania braziliensis MHOM/BR/75/M2903	AOSE02003505.1	1942 to 10882
Leishmania braziliensis - LR697134.1	LR697134.1	5874 to 14819
Leishmania shawi strain LSH01	BK010883.1	6013 to 14986
Leishmania panamensis strain PSC1	BK010875.1	6066 to 15012
Leishmania guyanensis strain MCAN	BK010876.1	5995 to 14942
Leishmania guyanensis-LR697135.1	LR697135.1	6184 to 15122
Leishmania panamensis strain UA946	MK570510.1	6148 to 15095
Leishmania guyanensis strain M4147	CP103949.1	5136 to 14082
Leishmania guyanensis isolate MHOM/BR/75/M4147	JAKSZV010000095.1	5840 to 14786
Leishmania guyanensis strain 204-365	QVNO01000065.1	16388 to 25334
Leishmania lainsoni strain M6426	BK010879.1	6121 to 15107
Leishmania lainsoni strain 216-34	RAIA01000080.1	13601 to 22593
Leishmania tarentolae strain LT/KD	MK514114.1	4790 to 13761
Leishmania tarentolae Parrot Tar II	BLBS01000108.1	21017 to 29953
Leishmania tarentolae - M10126.1	M10126.1	5524 to 14460
Leishmania adleri - LR697136.1	LR697136.1	6189 to 15172
Leishmania enriettii strain LEM3045	BK010880.1	5611 to 14558
Leishmania procaviensis strain 253	JAFNID010000056.1	14781 to 23727
Leishmania chancei 2012 LV757 GH5	JAFJZN010000110.1	1 to 6665 and 22597 to 25000
Leishmania orientalis isolate LSCM4	JAFHLR010000062.1	24131 to 33089
Leishmania martiniquensis - MAR LEM2494	ATAD02000042.1	5173 to 14129
Endotrypanum herreri strain MCOE/CR/XX/LV344	MK514112.1	4837 to 13805
Endotrypanum monterogeii strain LV88	AOFS02002768.1	6276 to 15241
Endotrypanum monterogeii strain ATCC 30507	JAHGAT010000455.1	5869 to 14837
Endotrypanum schaudinni strain ES1	BK010874.1	6052 to 15034
Porcisia hertigi strain M4051	BK010885.1	2366 to 11361
Porcisia hertigi strain MCOE-PA-80-C8	JAHCTP010000498.1	6285 to 15280
Porcisia hertigi strain C119	JAFJZO010000040.1	1 to 6378 and 27752 to 30369
Porcisia deanei strain M5088	BK010886.1	6418 to 15388
Porcisia deanei strain TCC 258	JAHGAS010000491.1	5063 to 14034
Leptomonas seymouri strain ATCC 30220	LJSK01000394.1	3417 to 12373
Leptomonas seymouri BHU1095	ANAF02000449.1	5499 to 14455
Strigomonas galati strain TCC219	AUXN01000173.1	3239 to 12239
Crithidia fasciculata strain Cf-Cl	AODS02000484.1	5084 to 14034
Leptomonas pyrrhocoris strain H10	BK010873.1	5604 to 14580
Zelonia australiensis strain JB/C	MK514117.1	5535 to 14527
Blechomonas ayalai B08-376 - JAIZPF010000253	JAIZPF010000253.1	2659 to 11693

## Sheet: C. Concat. nuclear genetic dist
	Angomonas deanei Cavalho ATCC PRA-265	Blechomonas ayalai B08-376	Crithidia fasciculata Cf-Cl	Endotrypanum monterogeii LV88	Leishmania aethiopica L147	Leishmania amazonensis MHOM BR 71973 M2269	Leishmania arabica LEM1108	Leishmania braziliensis MHOM BR 75 M2904 2019	Leishmania chancei MHOM GH 2012 GH5	Leishmania donovani BPK282A1	Leishmania donovani CL-SL	Leishmania donovani HU3	Leishmania donovani LV9	Leishmania ellisi L139	Leishmania enriettii MCAV BR 2001 CUR178	Leishmania infantum JPCM5	Leishmania major Friedlin 2021	Leishmania major LV39c5	Leishmania major SD 75.1	Leishmania martiniquensis LEM2494	Leishmania martiniquensis MHOM TH 2012 LSCM1	Leishmania mexicana MHOM GT 2001 U1103	Leishmania orientalis MHOM TH 2014 LSCM4	Leishmania panamensis MHOM COLeishmania 81 L13	Leishmania panamensis MHOM PA 94 PSC-1	Leishmania procaviensis MPRO NA 1975 252 LV425	Leptomonas pyrrhocoris H10	Leptomonas seymouri ATCC 30220	Leishmania tarentolae Parrot Tar II 2019	Leishmania tropica MHOM LB 2015 IK	Leishmania turanica LEM423	Porcisia hertigi MCOE PA 1965 C119	Zelonia australiensis
Angomonas deanei Cavalho ATCC PRA-265	0	0.66823	0.524612	0.606578	0.535595	0.548767	0.541678	0.583309	0.564786	0.543016	0.545107	0.5457	0.5457	0.532469	0.561906	0.544412	0.541571	0.541664	0.540271	0.560217	0.560217	0.544641	0.559603	0.585646	0.586651	0.559343	0.547015	0.552499	0.554547	0.530824	0.537007	0.61532	0.529737
Blechomonas ayalai B08-376	0.66823	0	0.421001	0.512716	0.424287	0.425576	0.434372	0.455898	0.422503	0.434177	0.435521	0.433819	0.433819	0.428506	0.417632	0.434819	0.434296	0.433922	0.433243	0.44348	0.44348	0.426136	0.423074	0.463271	0.462862	0.423387	0.422751	0.437939	0.459019	0.420189	0.427505	0.482482	0.39939
Crithidia fasciculata Cf-Cl	0.524612	0.421001	0	0.216031	0.140162	0.148227	0.1461	0.169909	0.146655	0.142632	0.143764	0.141919	0.141919	0.14165	0.145708	0.142371	0.14542	0.145318	0.14472	0.155543	0.155543	0.145135	0.147113	0.171511	0.17216	0.145833	0.113795	0.131899	0.160198	0.13704	0.141747	0.202527	0.108131
Endotrypanum monterogeii LV88	0.606578	0.512716	0.216031	0	0.150946	0.162224	0.159155	0.172884	0.153499	0.15677	0.157426	0.154754	0.154754	0.153314	0.155116	0.154467	0.154164	0.154346	0.153752	0.172516	0.172516	0.158423	0.153295	0.172696	0.17333	0.155807	0.216657	0.211161	0.180578	0.149136	0.153673	0.133021	0.168652
Leishmania aethiopica L147	0.535595	0.424287	0.140162	0.150946	0	0.0330105	0.0148978	0.0869679	0.0786578	0.0169012	0.0174237	0.0165836	0.0165836	0.0207145	0.0797131	0.0162496	0.014547	0.0145392	0.0142109	0.0881349	0.0881349	0.0317132	0.0800024	0.0879429	0.088176	0.0776368	0.151342	0.157919	0.0700584	0.0055755	0.0120969	0.126161	0.09874
Leishmania amazonensis MHOM BR 71973 M2269	0.548767	0.425576	0.148227	0.162224	0.0330105	0	0.0357125	0.0935775	0.0869541	0.032176	0.0327591	0.0320301	0.0320301	0.0223792	0.0881727	0.0323755	0.0341092	0.0340902	0.0337276	0.0972347	0.0972347	0.0076036	0.0884204	0.0945364	0.0943337	0.0858656	0.157553	0.162808	0.0775446	0.0299208	0.0316976	0.131613	0.104759
Leishmania arabica LEM1108	0.541678	0.434372	0.1461	0.159155	0.0148978	0.0357125	0	0.0924215	0.0834475	0.0208021	0.0213404	0.0204814	0.0204814	0.0248532	0.0844235	0.02048	0.0145633	0.0145555	0.0142268	0.0931017	0.0931017	0.034419	0.0843576	0.0931029	0.0931029	0.0815586	0.15807	0.164876	0.0745416	0.0123153	0.0108156	0.130982	0.105849
Leishmania braziliensis MHOM BR 75 M2904 2019	0.583309	0.455898	0.169909	0.172884	0.0869679	0.0935775	0.0924215	0	0.102183	0.090549	0.0913848	0.0901921	0.0901921	0.0853173	0.10646	0.0896069	0.08954	0.0897179	0.0892531	0.114391	0.114391	0.0924906	0.103087	0.0060214	0.0060214	0.102267	0.183211	0.189466	0.119983	0.0850261	0.0881939	0.153256	0.131326
Leishmania chancei MHOM GH 2012 GH5	0.564786	0.422503	0.146655	0.153499	0.0786578	0.0869541	0.0834475	0.102183	0	0.0795641	0.0803488	0.0796197	0.0796197	0.0798588	0.0158198	0.0792271	0.0812287	0.0811795	0.080731	0.0718611	0.0718611	0.0849966	0.0138403	0.101987	0.101987	0.0112742	0.157565	0.169387	0.112686	0.0764494	0.0785261	0.13573	0.113677
Leishmania donovani BPK282A1	0.543016	0.434177	0.142632	0.15677	0.0169012	0.032176	0.0208021	0.090549	0.0795641	0	0.0010707	0.001223	0.001223	0.0204389	0.0804856	0.0015294	0.0207812	0.0207699	0.02043	0.0921285	0.0921285	0.0307053	0.0807133	0.0907007	0.0907007	0.077503	0.152679	0.162146	0.0714835	0.0143118	0.0182391	0.129631	0.102754
Leishmania donovani CL-SL	0.545107	0.435521	0.143764	0.157426	0.0174237	0.0327591	0.0213404	0.0913848	0.0803488	0.0010707	0	0.0016857	0.0016857	0.0209753	0.0812771	0.0019931	0.0213189	0.0213073	0.0209661	0.0929677	0.0929677	0.0312819	0.0815037	0.0915406	0.0915406	0.0782826	0.153558	0.163352	0.0722321	0.0148264	0.0187668	0.130638	0.103674
Leishmania donovani HU3	0.5457	0.433819	0.141919	0.154754	0.0165836	0.0320301	0.0204814	0.0901921	0.0796197	0.001223	0.0016857	0	1e-06	0.0201188	0.0805422	0.0009172	0.0204608	0.0204497	0.0201101	0.091278	0.091278	0.0303785	0.0807699	0.0903424	0.0903424	0.0775572	0.152815	0.16229	0.0715323	0.0139947	0.0179206	0.129734	0.102383
Leishmania donovani LV9	0.5457	0.433819	0.141919	0.154754	0.0165836	0.0320301	0.0204814	0.0901921	0.0796197	0.001223	0.0016857	1e-06	0	0.0201188	0.0805422	0.0009172	0.0204608	0.0204497	0.0201101	0.091278	0.091278	0.0303785	0.0807699	0.0903424	0.0903424	0.0775572	0.152815	0.16229	0.0715323	0.0139947	0.0179206	0.129734	0.102383
Leishmania ellisi L139	0.532469	0.428506	0.14165	0.153314	0.0207145	0.0223792	0.0248532	0.0853173	0.0798588	0.0204389	0.0209753	0.0201188	0.0201188	0	0.0808034	0.0201174	0.0231433	0.0231306	0.0227872	0.0883044	0.0883044	0.0214875	0.0812802	0.0856772	0.0856772	0.0786141	0.151143	0.158779	0.0668977	0.0181099	0.0212119	0.129411	0.0993566
Leishmania enriettii MCAV BR 2001 CUR178	0.561906	0.417632	0.145708	0.155116	0.0797131	0.0881727	0.0844235	0.10646	0.0158198	0.0804856	0.0812771	0.0805422	0.0805422	0.0808034	0	0.0799761	0.0817507	0.0817009	0.0812499	0.0711821	0.0711821	0.0851761	0.0140543	0.106282	0.106282	0.013418	0.15745	0.172523	0.112378	0.076679	0.0794388	0.136781	0.112872
Leishmania infantum JPCM5	0.544412	0.434819	0.142371	0.154467	0.0162496	0.0323755	0.02048	0.0896069	0.0792271	0.0015294	0.0019931	0.0009172	0.0009172	0.0201174	0.0799761	0	0.0204595	0.0204483	0.0201087	0.0907177	0.0907177	0.0307216	0.080373	0.0897544	0.0897544	0.0771698	0.152354	0.161545	0.0715244	0.0139939	0.0179195	0.12848	0.102252
Leishmania major Friedlin 2021	0.541571	0.434296	0.14542	0.154164	0.014547	0.0341092	0.0145633	0.08954	0.0812287	0.0207812	0.0213189	0.0204608	0.0204608	0.0231433	0.0817507	0.0204595	0	0.0006108	0.0003047	0.093284	0.093284	0.0324434	0.0833136	0.0903474	0.0903474	0.0798294	0.156585	0.160804	0.0710575	0.0118119	0.011133	0.13223	0.103757
Leishmania major LV39c5	0.541664	0.433922	0.145318	0.154346	0.0145392	0.0340902	0.0145555	0.0897179	0.0811795	0.0207699	0.0213073	0.0204497	0.0204497	0.0231306	0.0817009	0.0204483	0.0006108	0	0.0003047	0.0932264	0.0932264	0.0324254	0.0832629	0.090526	0.090526	0.0797809	0.156229	0.16045	0.0712326	0.0118056	0.0111271	0.131603	0.10369
Leishmania major SD 75.1	0.540271	0.433243	0.14472	0.153752	0.0142109	0.0337276	0.0142268	0.0892531	0.080731	0.02043	0.0209661	0.0201101	0.0201101	0.0227872	0.0812499	0.0201087	0.0003047	0.0003047	0	0.0927561	0.0927561	0.0320661	0.0828103	0.0900582	0.0900582	0.0793329	0.15585	0.160074	0.0708008	0.0114809	0.0108044	0.131604	0.103183
Leishmania martiniquensis LEM2494	0.560217	0.44348	0.155543	0.172516	0.0881349	0.0972347	0.0931017	0.114391	0.0718611	0.0921285	0.0929677	0.091278	0.091278	0.0883044	0.0711821	0.0907177	0.093284	0.0932264	0.0927561	0	1e-06	0.0951491	0.0714883	0.115942	0.115728	0.0688508	0.170495	0.176879	0.115796	0.0863417	0.0897661	0.151778	0.118407
Leishmania martiniquensis MHOM TH 2012 LSCM1	0.560217	0.44348	0.155543	0.172516	0.0881349	0.0972347	0.0931017	0.114391	0.0718611	0.0921285	0.0929677	0.091278	0.091278	0.0883044	0.0711821	0.0907177	0.093284	0.0932264	0.0927561	1e-06	0	0.0951491	0.0714883	0.115942	0.115728	0.0688508	0.170495	0.176879	0.115796	0.0863417	0.0897661	0.151778	0.118407
Leishmania mexicana MHOM GT 2001 U1103	0.544641	0.426136	0.145135	0.158423	0.0317132	0.0076036	0.034419	0.0924906	0.0849966	0.0307053	0.0312819	0.0303785	0.0303785	0.0214875	0.0851761	0.0307216	0.0324434	0.0324254	0.0320661	0.0951491	0.0951491	0	0.0854205	0.0929331	0.0927309	0.0828892	0.157223	0.160353	0.0780596	0.0286405	0.0305914	0.13037	0.103015
Leishmania orientalis MHOM TH 2014 LSCM4	0.559603	0.423074	0.147113	0.153295	0.0800024	0.0884204	0.0843576	0.103087	0.0138403	0.0807133	0.0815037	0.0807699	0.0807699	0.0812802	0.0140543	0.080373	0.0833136	0.0832629	0.0828103	0.0714883	0.0714883	0.0854205	0	0.102457	0.102457	0.0111429	0.157852	0.169792	0.111497	0.077378	0.080104	0.133815	0.113273
Leishmania panamensis MHOM COLeishmania 81 L13	0.585646	0.463271	0.171511	0.172696	0.0879429	0.0945364	0.0931029	0.0060214	0.101987	0.0907007	0.0915406	0.0903424	0.0903424	0.0856772	0.106282	0.0897544	0.0903474	0.090526	0.0900582	0.115942	0.115942	0.0929331	0.102457	0	0.0003047	0.102071	0.184345	0.191135	0.119446	0.0858042	0.0884969	0.155469	0.132428
Leishmania panamensis MHOM PA 94 PSC-1	0.586651	0.462862	0.17216	0.17333	0.088176	0.0943337	0.0931029	0.0060214	0.101987	0.0907007	0.0915406	0.0903424	0.0903424	0.0856772	0.106282	0.0897544	0.0903474	0.090526	0.0900582	0.115728	0.115728	0.0927309	0.102457	0.0003047	0	0.102071	0.18409	0.191135	0.119446	0.0858042	0.0884969	0.155238	0.132152
Leishmania procaviensis MPRO NA 1975 252 LV425	0.559343	0.423387	0.145833	0.155807	0.0776368	0.0858656	0.0815586	0.102267	0.0112742	0.077503	0.0782826	0.0775572	0.0775572	0.0786141	0.013418	0.0771698	0.0798294	0.0797809	0.0793329	0.0688508	0.0688508	0.0828892	0.0111429	0.102071	0.102071	0	0.157022	0.167734	0.110167	0.0746162	0.0771037	0.131595	0.109948
Leptomonas pyrrhocoris H10	0.547015	0.422751	0.113795	0.216657	0.151342	0.157553	0.15807	0.183211	0.157565	0.152679	0.153558	0.152815	0.152815	0.151143	0.15745	0.152354	0.156585	0.156229	0.15585	0.170495	0.170495	0.157223	0.157852	0.184345	0.18409	0.157022	0	0.0993828	0.181761	0.150996	0.15326	0.205088	0.118573
Leptomonas seymouri ATCC 30220	0.552499	0.437939	0.131899	0.211161	0.157919	0.162808	0.164876	0.189466	0.169387	0.162146	0.163352	0.16229	0.16229	0.158779	0.172523	0.161545	0.160804	0.16045	0.160074	0.176879	0.176879	0.160353	0.169792	0.191135	0.191135	0.167734	0.0993828	0	0.181613	0.156605	0.159431	0.204931	0.131257
Leishmania tarentolae Parrot Tar II 2019	0.554547	0.459019	0.160198	0.180578	0.0700584	0.0775446	0.0745416	0.119983	0.112686	0.0714835	0.0722321	0.0715323	0.0715323	0.0668977	0.112378	0.0715244	0.0710575	0.0712326	0.0708008	0.115796	0.115796	0.0780596	0.111497	0.119446	0.119446	0.110167	0.181761	0.181613	0	0.0683729	0.0696835	0.159614	0.126907
Leishmania tropica MHOM LB 2015 IK	0.530824	0.420189	0.13704	0.149136	0.0055755	0.0299208	0.0123153	0.0850261	0.0764494	0.0143118	0.0148264	0.0139947	0.0139947	0.0181099	0.076679	0.0139939	0.0118119	0.0118056	0.0114809	0.0863417	0.0863417	0.0286405	0.077378	0.0858042	0.0858042	0.0746162	0.150996	0.156605	0.0683729	0	0.009876	0.124332	0.09686
Leishmania turanica LEM423	0.537007	0.427505	0.141747	0.153673	0.0120969	0.0316976	0.0108156	0.0881939	0.0785261	0.0182391	0.0187668	0.0179206	0.0179206	0.0212119	0.0794388	0.0179195	0.011133	0.0111271	0.0108044	0.0897661	0.0897661	0.0305914	0.080104	0.0884969	0.0884969	0.0771037	0.15326	0.159431	0.0696835	0.009876	0	0.129098	0.101691
Porcisia hertigi MCOE PA 1965 C119	0.61532	0.482482	0.202527	0.133021	0.126161	0.131613	0.130982	0.153256	0.13573	0.129631	0.130638	0.129734	0.129734	0.129411	0.136781	0.12848	0.13223	0.131603	0.131604	0.151778	0.151778	0.13037	0.133815	0.155469	0.155238	0.131595	0.205088	0.204931	0.159614	0.124332	0.129098	0	0.158609
Zelonia australiensis	0.529737	0.39939	0.108131	0.168652	0.09874	0.104759	0.105849	0.131326	0.113677	0.102754	0.103674	0.102383	0.102383	0.0993566	0.112872	0.102252	0.103757	0.10369	0.103183	0.118407	0.118407	0.103015	0.113273	0.132428	0.132152	0.109948	0.118573	0.131257	0.126907	0.09686	0.101691	0.158609	0

## Sheet: D. Maxi genetic dist.
	Herpetomonas_megaseliae_MN904513.1	Leishmania_ellisi	Leishmania_pifanoi_LPROD	Leishmania_mexicana_MHOM_GT_2001_U1103	Leishmania_amazonensis_PH8	Leishmania_tropica_RL_WM	Leishmania_tropica_MHOM_LB_2015_IK	Leishmania_aethiopica_MHOMET	Leishmania_aethiopica_209_622_CDC209_L1204	Leishmania_infantum_JPCM5	Leishmania_infantum_ZK28	Leishmania_infantum_LIPA83	Leishmania_infantum_LR697137.1	Leishmania_infantum_ZK47	Leishmania_infantum_ZK43	Leishmania_infantum_ZK25	Leishmania_infantum_ZK5	Leishmania_infantum_HUUFS14	Leishmania_infantum_CRENAL1265	Leishmania_infantum_LIPA60	Leishmania_donovani_FDAARGOS_361	Leishmania_donovani_pasteur	Leishmania_donovani_MHOM_SD_62_1S-Cl2D	Leishmania_major_MHOM_Su_73_SASKH	Leishmania_major_Friedlin	Leishmania_major_LV39c5	Leishmania_arabica_LEM1108	Leishmania_braziliensis_MHOM_VE_XX_LB	Leishmania_peruviana_LCA04	Leishmania_braziliensis_BA788	Leishmania_braziliensis_MHOM_BR_75_M2903	Leishmania_braziliensis_LR697134.1	Leishmania_shawi_LSH01	Leishmania_panamensis_PSC1	Leishmania_guyanensis_MCAN	Leishmania_guyanensis-LR697135.1	Leishmania_panamensis_UA946	Leishmania_guyanensis_M4147	Leishmania_guyanensis_MHOM_BR_75_M4147	Leishmania_guyanensis_204-365	Leishmania_lainsoni_M6426	Leishmania_lainsoni_216-34	Leishmania_tarentolae_LT_KD	Leishmania_tarentolae_Parrot	Leishmania_tarentolae_M10126.1	Leishmania_adleri_LR697136.1	Leishmania_enriettii_LEM3045	Leishmania_procaviensis_253	Leishmania_chancei_2012
Herpetomonas_megaseliae_MN904513.1	0	0.739358	0.740606	0.737203	0.738225	0.773507	0.765319	0.766853	0.768534	0.758224	0.758224	0.758224	0.758224	0.758224	0.758224	0.758224	0.758224	0.758224	0.758459	0.758856	0.754736	0.761194	0.761604	0.770736	0.770736	0.77184	0.772919	0.760645	0.759815	0.757476	0.761318	0.763769	0.761099	0.764987	0.766374	0.765144	0.767215	0.770059	0.770059	0.76893	0.780296	0.778726	0.695116	0.689169	0.688762	0.700741	0.744808	0.769464	0.743405
Leishmania_ellisi	0.739358	0	0.149564	0.14849	0.15289	0.180601	0.177894	0.185406	0.186429	0.179458	0.179458	0.179458	0.179458	0.179458	0.179458	0.179458	0.179458	0.179415	0.179651	0.179493	0.179104	0.180144	0.180347	0.203507	0.203507	0.201954	0.220513	0.32616	0.326236	0.328366	0.327752	0.327517	0.323737	0.322355	0.323126	0.321389	0.323926	0.330736	0.330634	0.330109	0.345733	0.345529	0.243427	0.241775	0.243295	0.254649	0.40961	0.382708	0.36864
Leishmania_pifanoi_LPROD	0.740606	0.149564	0	0.0087873	0.0537947	0.193337	0.18999	0.197001	0.196897	0.195897	0.195897	0.195897	0.195897	0.195897	0.195897	0.195897	0.195897	0.195897	0.196148	0.195935	0.192862	0.194153	0.194366	0.218069	0.218069	0.215688	0.234939	0.346385	0.346891	0.350022	0.349133	0.349427	0.345165	0.346757	0.347713	0.346177	0.346205	0.353809	0.353809	0.354227	0.355738	0.355342	0.260586	0.261355	0.262686	0.266985	0.390233	0.385668	0.385811
Leishmania_mexicana_MHOM_GT_2001_U1103	0.737203	0.14849	0.0087873	0	0.052716	0.198146	0.194917	0.19781	0.197864	0.197473	0.197473	0.197473	0.197473	0.197473	0.197473	0.197473	0.197473	0.197422	0.197674	0.197511	0.196462	0.196657	0.19687	0.218617	0.218617	0.21618	0.237313	0.34824	0.348743	0.351768	0.350879	0.351888	0.345811	0.347565	0.348638	0.347102	0.347013	0.355773	0.355661	0.356077	0.35545	0.355656	0.25895	0.260208	0.261606	0.267819	0.393284	0.389492	0.390079
Leishmania_amazonensis_PH8	0.738225	0.15289	0.0537947	0.052716	0	0.207233	0.203888	0.216809	0.215784	0.204289	0.204289	0.204289	0.204289	0.204289	0.204289	0.204289	0.204289	0.204236	0.204492	0.204329	0.20145	0.205224	0.20544	0.223254	0.223254	0.222059	0.244456	0.341398	0.342137	0.343911	0.343635	0.344037	0.335267	0.339676	0.340681	0.338897	0.340707	0.343637	0.343529	0.343579	0.356238	0.357642	0.257331	0.25793	0.259314	0.267287	0.388007	0.384706	0.381458
Leishmania_tropica_RL_WM	0.773507	0.180601	0.193337	0.198146	0.207233	0	0.0012231	0.0628219	0.063352	0.141674	0.141674	0.141674	0.141674	0.141674	0.141674	0.141674	0.141674	0.141674	0.141882	0.1417	0.13931	0.141857	0.14204	0.126218	0.126218	0.125708	0.156633	0.367244	0.366673	0.368959	0.367774	0.367968	0.365144	0.365802	0.367467	0.365638	0.367547	0.374991	0.374991	0.373267	0.38151	0.383252	0.269425	0.27514	0.27605	0.284932	0.408759	0.39615	0.381857
Leishmania_tropica_MHOM_LB_2015_IK	0.765319	0.177894	0.18999	0.194917	0.203888	0.0012231	0	0.0613131	0.0618187	0.139441	0.139441	0.139441	0.139441	0.139441	0.139441	0.139441	0.139441	0.139591	0.139798	0.139467	0.137243	0.139839	0.140021	0.124161	0.124161	0.123802	0.15394	0.361768	0.361209	0.363622	0.362446	0.362486	0.359693	0.360351	0.362004	0.360188	0.36208	0.369464	0.369617	0.367914	0.375958	0.378163	0.266433	0.27244	0.273178	0.281459	0.403796	0.391681	0.377548
Leishmania_aethiopica_MHOMET	0.766853	0.185406	0.197001	0.19781	0.216809	0.0628219	0.0613131	0	0.0025532	0.147491	0.147491	0.147491	0.147491	0.147491	0.147491	0.147491	0.147491	0.147491	0.147704	0.147519	0.147241	0.147516	0.147702	0.134491	0.134491	0.132838	0.163145	0.360002	0.360053	0.361974	0.360521	0.360995	0.355915	0.355481	0.355913	0.353464	0.357788	0.368517	0.368517	0.367752	0.375967	0.376399	0.26912	0.27387	0.274976	0.285817	0.41026	0.394432	0.382093
Leishmania_aethiopica_209_622_CDC209_L1204	0.768534	0.186429	0.196897	0.197864	0.215784	0.063352	0.0618187	0.0025532	0	0.148387	0.148387	0.148387	0.148387	0.148387	0.148387	0.148387	0.148387	0.148539	0.148753	0.148415	0.148289	0.148416	0.148602	0.134947	0.134947	0.13344	0.164713	0.36229	0.362337	0.364418	0.362965	0.363284	0.355193	0.357154	0.357588	0.355137	0.359465	0.370199	0.370352	0.369584	0.377158	0.377741	0.269442	0.27448	0.275427	0.287116	0.4127	0.39572	0.384017
Leishmania_infantum_JPCM5	0.758224	0.179458	0.195897	0.197473	0.204289	0.141674	0.139441	0.147491	0.148387	0	1e-06	1e-06	1e-06	1e-06	1e-06	1e-06	1e-06	1e-06	0.0001114	0.0002228	0.0074196	0.0094223	0.0095389	0.164513	0.164513	0.163488	0.187268	0.335863	0.33794	0.340807	0.340706	0.340086	0.334877	0.335957	0.336741	0.334976	0.337024	0.342651	0.342651	0.341031	0.348824	0.350737	0.251265	0.252112	0.25295	0.272256	0.397675	0.383415	0.371968
Leishmania_infantum_ZK28	0.758224	0.179458	0.195897	0.197473	0.204289	0.141674	0.139441	0.147491	0.148387	1e-06	0	1e-06	1e-06	1e-06	1e-06	1e-06	1e-06	1e-06	0.0001114	0.0002228	0.0074196	0.0094223	0.0095389	0.164513	0.164513	0.163488	0.187268	0.335863	0.33794	0.340807	0.340706	0.340086	0.334877	0.335957	0.336741	0.334976	0.337024	0.342651	0.342651	0.341031	0.348824	0.350737	0.251265	0.252112	0.25295	0.272256	0.397675	0.383415	0.371968
Leishmania_infantum_LIPA83	0.758224	0.179458	0.195897	0.197473	0.204289	0.141674	0.139441	0.147491	0.148387	1e-06	1e-06	0	1e-06	1e-06	1e-06	1e-06	1e-06	1e-06	0.0001114	0.0002228	0.0074196	0.0094223	0.0095389	0.164513	0.164513	0.163488	0.187268	0.335863	0.33794	0.340807	0.340706	0.340086	0.334877	0.335957	0.336741	0.334976	0.337024	0.342651	0.342651	0.341031	0.348824	0.350737	0.251265	0.252112	0.25295	0.272256	0.397675	0.383415	0.371968
Leishmania_infantum_LR697137.1	0.758224	0.179458	0.195897	0.197473	0.204289	0.141674	0.139441	0.147491	0.148387	1e-06	1e-06	1e-06	0	1e-06	1e-06	1e-06	1e-06	1e-06	0.0001114	0.0002228	0.0074196	0.0094223	0.0095389	0.164513	0.164513	0.163488	0.187268	0.335863	0.33794	0.340807	0.340706	0.340086	0.334877	0.335957	0.336741	0.334976	0.337024	0.342651	0.342651	0.341031	0.348824	0.350737	0.251265	0.252112	0.25295	0.272256	0.397675	0.383415	0.371968
Leishmania_infantum_ZK47	0.758224	0.179458	0.195897	0.197473	0.204289	0.141674	0.139441	0.147491	0.148387	1e-06	1e-06	1e-06	1e-06	0	1e-06	1e-06	1e-06	1e-06	0.0001114	0.0002228	0.0074196	0.0094223	0.0095389	0.164513	0.164513	0.163488	0.187268	0.335863	0.33794	0.340807	0.340706	0.340086	0.334877	0.335957	0.336741	0.334976	0.337024	0.342651	0.342651	0.341031	0.348824	0.350737	0.251265	0.252112	0.25295	0.272256	0.397675	0.383415	0.371968
Leishmania_infantum_ZK43	0.758224	0.179458	0.195897	0.197473	0.204289	0.141674	0.139441	0.147491	0.148387	1e-06	1e-06	1e-06	1e-06	1e-06	0	1e-06	1e-06	1e-06	0.0001114	0.0002228	0.0074196	0.0094223	0.0095389	0.164513	0.164513	0.163488	0.187268	0.335863	0.33794	0.340807	0.340706	0.340086	0.334877	0.335957	0.336741	0.334976	0.337024	0.342651	0.342651	0.341031	0.348824	0.350737	0.251265	0.252112	0.25295	0.272256	0.397675	0.383415	0.371968
Leishmania_infantum_ZK25	0.758224	0.179458	0.195897	0.197473	0.204289	0.141674	0.139441	0.147491	0.148387	1e-06	1e-06	1e-06	1e-06	1e-06	1e-06	0	1e-06	1e-06	0.0001114	0.0002228	0.0074196	0.0094223	0.0095389	0.164513	0.164513	0.163488	0.187268	0.335863	0.33794	0.340807	0.340706	0.340086	0.334877	0.335957	0.336741	0.334976	0.337024	0.342651	0.342651	0.341031	0.348824	0.350737	0.251265	0.252112	0.25295	0.272256	0.397675	0.383415	0.371968
Leishmania_infantum_ZK5	0.758224	0.179458	0.195897	0.197473	0.204289	0.141674	0.139441	0.147491	0.148387	1e-06	1e-06	1e-06	1e-06	1e-06	1e-06	1e-06	0	1e-06	0.0001114	0.0002228	0.0074196	0.0094223	0.0095389	0.164513	0.164513	0.163488	0.187268	0.335863	0.33794	0.340807	0.340706	0.340086	0.334877	0.335957	0.336741	0.334976	0.337024	0.342651	0.342651	0.341031	0.348824	0.350737	0.251265	0.252112	0.25295	0.272256	0.397675	0.383415	0.371968
Leishmania_infantum_HUUFS14	0.758224	0.179415	0.195897	0.197422	0.204236	0.141674	0.139591	0.147491	0.148539	1e-06	1e-06	1e-06	1e-06	1e-06	1e-06	1e-06	1e-06	0	0.0001114	0.0002228	0.0074185	0.0094223	0.0095389	0.164513	0.164513	0.16345	0.187268	0.335863	0.33794	0.340701	0.3406	0.340086	0.334877	0.335957	0.336741	0.334976	0.337024	0.342651	0.342544	0.340925	0.348824	0.350628	0.251265	0.252041	0.25295	0.272256	0.397675	0.383564	0.371851
Leishmania_infantum_CRENAL1265	0.758459	0.179651	0.196148	0.197674	0.204492	0.141882	0.139798	0.147704	0.148753	0.0001114	0.0001114	0.0001114	0.0001114	0.0001114	0.0001114	0.0001114	0.0001114	0.0001114	0	0.0003343	0.0075352	0.0095405	0.0096572	0.164737	0.164737	0.163674	0.187501	0.336189	0.338267	0.341029	0.340928	0.340414	0.335203	0.336283	0.337067	0.335302	0.33735	0.342981	0.342873	0.341253	0.349151	0.350956	0.251549	0.252326	0.253236	0.272552	0.398018	0.383903	0.372185
Leishmania_infantum_LIPA60	0.758856	0.179493	0.195935	0.197511	0.204329	0.1417	0.139467	0.147519	0.148415	0.0002228	0.0002228	0.0002228	0.0002228	0.0002228	0.0002228	0.0002228	0.0002228	0.0002228	0.0003343	0	0.0074208	0.0096588	0.0097756	0.164544	0.164544	0.163519	0.187303	0.335925	0.338003	0.340871	0.34077	0.340149	0.33494	0.33602	0.336804	0.335039	0.337087	0.342715	0.342715	0.341095	0.348887	0.350801	0.251314	0.252161	0.253	0.272309	0.397745	0.383483	0.372034
Leishmania_donovani_FDAARGOS_361	0.754736	0.179104	0.192862	0.196462	0.20145	0.13931	0.137243	0.147241	0.148289	0.0074196	0.0074196	0.0074196	0.0074196	0.0074196	0.0074196	0.0074196	0.0074196	0.0074185	0.0075352	0.0074208	0	0.0103599	0.0104769	0.163074	0.163074	0.162276	0.188151	0.334368	0.336759	0.338917	0.339414	0.3389	0.33256	0.334186	0.334905	0.333142	0.335249	0.341573	0.341466	0.339849	0.348117	0.349327	0.253346	0.254423	0.25534	0.271948	0.398846	0.383888	0.375164
Leishmania_donovani_pasteur	0.761194	0.180144	0.194153	0.196657	0.205224	0.141857	0.139839	0.147516	0.148416	0.0094223	0.0094223	0.0094223	0.0094223	0.0094223	0.0094223	0.0094223	0.0094223	0.0094223	0.0095405	0.0096588	0.0103599	0	0.0001114	0.164874	0.164874	0.163686	0.186721	0.334629	0.336708	0.339574	0.339474	0.338853	0.334595	0.335632	0.335711	0.333944	0.336699	0.344124	0.344124	0.342498	0.348409	0.350322	0.250842	0.253207	0.254049	0.271683	0.400965	0.383466	0.373031
Leishmania_donovani_MHOM_SD_62_1S-Cl2D	0.761604	0.180347	0.194366	0.19687	0.20544	0.14204	0.140021	0.147702	0.148602	0.0095389	0.0095389	0.0095389	0.0095389	0.0095389	0.0095389	0.0095389	0.0095389	0.0095389	0.0096572	0.0097756	0.0104769	0.0001114	0	0.165068	0.165068	0.16388	0.186919	0.334893	0.336973	0.33984	0.339739	0.339118	0.334859	0.335896	0.335975	0.334208	0.336964	0.34439	0.34439	0.342763	0.348673	0.350586	0.251078	0.253443	0.254286	0.271927	0.40124	0.383737	0.373299
Leishmania_major_MHOM_Su_73_SASKH	0.770736	0.203507	0.218069	0.218617	0.223254	0.126218	0.124161	0.134491	0.134947	0.164513	0.164513	0.164513	0.164513	0.164513	0.164513	0.164513	0.164513	0.164513	0.164737	0.164544	0.163074	0.164874	0.165068	0	1e-06	0.00422	0.149593	0.383504	0.384886	0.387592	0.386	0.386855	0.382252	0.383925	0.383431	0.381572	0.383925	0.392711	0.392711	0.391885	0.396263	0.398993	0.275502	0.281195	0.281635	0.290375	0.414583	0.404639	0.380436
Leishmania_major_Friedlin	0.770736	0.203507	0.218069	0.218617	0.223254	0.126218	0.124161	0.134491	0.134947	0.164513	0.164513	0.164513	0.164513	0.164513	0.164513	0.164513	0.164513	0.164513	0.164737	0.164544	0.163074	0.164874	0.165068	1e-06	0	0.00422	0.149593	0.383504	0.384886	0.387592	0.386	0.386855	0.382252	0.383925	0.383431	0.381572	0.383925	0.392711	0.392711	0.391885	0.396263	0.398993	0.275502	0.281195	0.281635	0.290375	0.414583	0.404639	0.380436
Leishmania_major_LV39c5	0.77184	0.201954	0.215688	0.21618	0.222059	0.125708	0.123802	0.132838	0.13344	0.163488	0.163488	0.163488	0.163488	0.163488	0.163488	0.163488	0.163488	0.16345	0.163674	0.163519	0.162276	0.163686	0.16388	0.00422	0.00422	0	0.148299	0.381955	0.383337	0.385915	0.384324	0.385303	0.380705	0.38238	0.381885	0.380027	0.382379	0.390535	0.390409	0.389588	0.394717	0.397316	0.273296	0.280283	0.280802	0.290426	0.411151	0.405015	0.381487
Leishmania_arabica_LEM1108	0.772919	0.220513	0.234939	0.237313	0.244456	0.156633	0.15394	0.163145	0.164713	0.187268	0.187268	0.187268	0.187268	0.187268	0.187268	0.187268	0.187268	0.187268	0.187501	0.187303	0.188151	0.186721	0.186919	0.149593	0.149593	0.148299	0	0.392998	0.393309	0.39655	0.395635	0.395823	0.393617	0.393869	0.393773	0.391913	0.394278	0.40079	0.40079	0.399334	0.402215	0.404704	0.320115	0.316339	0.317396	0.32502	0.414989	0.41285	0.395518
Leishmania_braziliensis_MHOM_VE_XX_LB	0.760645	0.32616	0.346385	0.34824	0.341398	0.367244	0.361768	0.360002	0.36229	0.335863	0.335863	0.335863	0.335863	0.335863	0.335863	0.335863	0.335863	0.335863	0.336189	0.335925	0.334368	0.334629	0.334893	0.383504	0.383504	0.381955	0.392998	0	0.0017342	0.0030242	0.0022054	0.0024386	0.0146656	0.0140465	0.0137953	0.0138064	0.0144256	0.019009	0.019009	0.0198992	0.0448542	0.0442334	0.345321	0.344985	0.346731	0.351075	0.409721	0.39498	0.385512
Leishmania_peruviana_LCA04	0.759815	0.326236	0.346891	0.348743	0.342137	0.366673	0.361209	0.360053	0.362337	0.33794	0.33794	0.33794	0.33794	0.33794	0.33794	0.33794	0.33794	0.33794	0.338267	0.338003	0.336759	0.336708	0.336973	0.384886	0.384886	0.383337	0.393309	0.0017342	0	0.0026701	0.0018536	0.0020862	0.0147723	0.0139062	0.0136554	0.0136664	0.0142844	0.0191074	0.0191074	0.0199966	0.0452551	0.0446333	0.346907	0.347788	0.349542	0.353301	0.410399	0.395208	0.385238
Leishmania_braziliensis_BA788	0.757476	0.328366	0.350022	0.351768	0.343911	0.368959	0.363622	0.361974	0.364418	0.340807	0.340807	0.340807	0.340807	0.340807	0.340807	0.340807	0.340807	0.340701	0.341029	0.340871	0.338917	0.339574	0.33984	0.387592	0.387592	0.385915	0.39655	0.0030242	0.0026701	0	0.0015044	0.0012707	0.0161843	0.015051	0.0147982	0.0148102	0.0154325	0.0201718	0.0201685	0.0210636	0.0459296	0.0452961	0.348807	0.349073	0.350946	0.355968	0.409119	0.39577	0.387169
Leishmania_braziliensis_MHOM_BR_75_M2903	0.761318	0.327752	0.349133	0.350879	0.343635	0.367774	0.362446	0.360521	0.362965	0.340706	0.340706	0.340706	0.340706	0.340706	0.340706	0.340706	0.340706	0.3406	0.340928	0.34077	0.339414	0.339474	0.339739	0.386	0.386	0.384324	0.395635	0.0022054	0.0018536	0.0015044	0	0.0009235	0.0153064	0.0144362	0.0141841	0.0141957	0.0148166	0.0194092	0.019406	0.0202984	0.0457926	0.0451595	0.34795	0.348499	0.350371	0.354776	0.410049	0.396491	0.387541
Leishmania_braziliensis_LR697134.1	0.763769	0.327517	0.349427	0.351888	0.344037	0.367968	0.362486	0.360995	0.363284	0.340086	0.340086	0.340086	0.340086	0.340086	0.340086	0.340086	0.340086	0.340086	0.340414	0.340149	0.3389	0.338853	0.339118	0.386855	0.386855	0.385303	0.395823	0.0024386	0.0020862	0.0012707	0.0009235	0	0.0153045	0.0144344	0.0141824	0.0141939	0.0148147	0.0194069	0.0194069	0.0202992	0.0459321	0.0450217	0.348201	0.348581	0.350341	0.355355	0.411004	0.396992	0.388883
Leishmania_shawi_LSH01	0.761099	0.323737	0.345165	0.345811	0.335267	0.365144	0.359693	0.355915	0.355193	0.334877	0.334877	0.334877	0.334877	0.334877	0.334877	0.334877	0.334877	0.334877	0.335203	0.33494	0.33256	0.334595	0.334859	0.382252	0.382252	0.380705	0.393617	0.0146656	0.0147723	0.0161843	0.0153064	0.0153045	0	0.0104184	0.010665	0.0106736	0.0112804	0.015507	0.015507	0.0161293	0.0450325	0.0437054	0.346484	0.347524	0.349275	0.354184	0.411506	0.392439	0.388991
Leishmania_panamensis_PSC1	0.764987	0.322355	0.346757	0.347565	0.339676	0.365802	0.360351	0.355481	0.357154	0.335957	0.335957	0.335957	0.335957	0.335957	0.335957	0.335957	0.335957	0.335957	0.336283	0.33602	0.334186	0.335632	0.335896	0.383925	0.383925	0.38238	0.393869	0.0140465	0.0139062	0.015051	0.0144362	0.0144344	0.0104184	0	0.001152	0.0011519	0.0017315	0.0166325	0.0166325	0.0170072	0.0446808	0.0437807	0.342795	0.342195	0.343924	0.349743	0.410696	0.393473	0.391046
Leishmania_guyanensis_MCAN	0.766374	0.323126	0.347713	0.348638	0.340681	0.367467	0.362004	0.355913	0.357588	0.336741	0.336741	0.336741	0.336741	0.336741	0.336741	0.336741	0.336741	0.336741	0.337067	0.336804	0.334905	0.335711	0.335975	0.383431	0.383431	0.381885	0.393773	0.0137953	0.0136554	0.0147982	0.0141841	0.0141824	0.010665	0.001152	0	1e-06	0.0012673	0.0171405	0.0171405	0.0175161	0.0440995	0.0432022	0.34352	0.34351	0.345246	0.35107	0.411179	0.393311	0.392446
Leishmania_guyanensis-LR697135.1	0.765144	0.321389	0.346177	0.347102	0.338897	0.365638	0.360188	0.353464	0.355137	0.334976	0.334976	0.334976	0.334976	0.334976	0.334976	0.334976	0.334976	0.334976	0.335302	0.335039	0.333142	0.333944	0.334208	0.381572	0.381572	0.380027	0.391913	0.0138064	0.0136664	0.0148102	0.0141957	0.0141939	0.0106736	0.0011519	1e-06	0	0.0012683	0.0171545	0.0171545	0.0175304	0.0441382	0.04324	0.341994	0.341982	0.343713	0.349231	0.409479	0.391365	0.390496
Leishmania_panamensis_UA946	0.767215	0.323926	0.346205	0.347013	0.340707	0.367547	0.36208	0.357788	0.359465	0.337024	0.337024	0.337024	0.337024	0.337024	0.337024	0.337024	0.337024	0.337024	0.33735	0.337087	0.335249	0.336699	0.336964	0.383925	0.383925	0.382379	0.394278	0.0144256	0.0142844	0.0154325	0.0148166	0.0148147	0.0112804	0.0017315	0.0012673	0.0012683	0	0.0175304	0.0175304	0.0181588	0.045129	0.0442265	0.345139	0.345142	0.346884	0.350488	0.413409	0.395187	0.393557
Leishmania_guyanensis_M4147	0.770059	0.330736	0.353809	0.355773	0.343637	0.374991	0.369464	0.368517	0.370199	0.342651	0.342651	0.342651	0.342651	0.342651	0.342651	0.342651	0.342651	0.342651	0.342981	0.342715	0.341573	0.344124	0.34439	0.392711	0.392711	0.390535	0.40079	0.019009	0.0191074	0.0201718	0.0194092	0.0194069	0.015507	0.0166325	0.0171405	0.0171545	0.0175304	0	1e-06	0.0010343	0.0498085	0.0488813	0.353332	0.356069	0.35785	0.363393	0.4234	0.399807	0.393144
Leishmania_guyanensis_MHOM_BR_75_M4147	0.770059	0.330634	0.353809	0.355661	0.343529	0.374991	0.369617	0.368517	0.370352	0.342651	0.342651	0.342651	0.342651	0.342651	0.342651	0.342651	0.342651	0.342544	0.342873	0.342715	0.341466	0.344124	0.34439	0.392711	0.392711	0.390409	0.40079	0.019009	0.0191074	0.0201685	0.019406	0.0194069	0.015507	0.0166325	0.0171405	0.0171545	0.0175304	1e-06	0	0.0010341	0.0498085	0.0488727	0.353332	0.355956	0.35785	0.363393	0.4234	0.399957	0.393016
Leishmania_guyanensis_204-365	0.76893	0.330109	0.354227	0.356077	0.343579	0.373267	0.367914	0.367752	0.369584	0.341031	0.341031	0.341031	0.341031	0.341031	0.341031	0.341031	0.341031	0.340925	0.341253	0.341095	0.339849	0.342498	0.342763	0.391885	0.391885	0.389588	0.399334	0.0198992	0.0199966	0.0210636	0.0202984	0.0202992	0.0161293	0.0170072	0.0175161	0.0175304	0.0181588	0.0010343	0.0010341	0	0.0501022	0.049165	0.352822	0.356049	0.357943	0.362131	0.422971	0.400993	0.393424
Leishmania_lainsoni_M6426	0.780296	0.345733	0.355738	0.35545	0.356238	0.38151	0.375958	0.375967	0.377158	0.348824	0.348824	0.348824	0.348824	0.348824	0.348824	0.348824	0.348824	0.348824	0.349151	0.348887	0.348117	0.348409	0.348673	0.396263	0.396263	0.394717	0.402215	0.0448542	0.0452551	0.0459296	0.0457926	0.0459321	0.0450325	0.0446808	0.0440995	0.0441382	0.045129	0.0498085	0.0498085	0.0501022	0	0.0034178	0.357976	0.362286	0.364069	0.367787	0.41649	0.407934	0.401796
Leishmania_lainsoni_216-34	0.778726	0.345529	0.355342	0.355656	0.357642	0.383252	0.378163	0.376399	0.377741	0.350737	0.350737	0.350737	0.350737	0.350737	0.350737	0.350737	0.350737	0.350628	0.350956	0.350801	0.349327	0.350322	0.350586	0.398993	0.398993	0.397316	0.404704	0.0442334	0.0446333	0.0452961	0.0451595	0.0450217	0.0437054	0.0437807	0.0432022	0.04324	0.0442265	0.0488813	0.0488727	0.049165	0.0034178	0	0.360436	0.360277	0.362168	0.366766	0.416403	0.406161	0.403178
Leishmania_tarentolae_LT_KD	0.695116	0.243427	0.260586	0.25895	0.257331	0.269425	0.266433	0.26912	0.269442	0.251265	0.251265	0.251265	0.251265	0.251265	0.251265	0.251265	0.251265	0.251265	0.251549	0.251314	0.253346	0.250842	0.251078	0.275502	0.275502	0.273296	0.320115	0.345321	0.346907	0.348807	0.34795	0.348201	0.346484	0.342795	0.34352	0.341994	0.345139	0.353332	0.353332	0.352822	0.357976	0.360436	0	0.0425703	0.0429169	0.0739048	0.393828	0.388746	0.361179
Leishmania_tarentolae_Parrot	0.689169	0.241775	0.261355	0.260208	0.25793	0.27514	0.27244	0.27387	0.27448	0.252112	0.252112	0.252112	0.252112	0.252112	0.252112	0.252112	0.252112	0.252041	0.252326	0.252161	0.254423	0.253207	0.253443	0.281195	0.281195	0.280283	0.316339	0.344985	0.347788	0.349073	0.348499	0.348581	0.347524	0.342195	0.34351	0.341982	0.345142	0.356069	0.355956	0.356049	0.362286	0.360277	0.0425703	0	0.000562	0.0746112	0.396059	0.384088	0.365913
Leishmania_tarentolae_M10126.1	0.688762	0.243295	0.262686	0.261606	0.259314	0.27605	0.273178	0.274976	0.275427	0.25295	0.25295	0.25295	0.25295	0.25295	0.25295	0.25295	0.25295	0.25295	0.253236	0.253	0.25534	0.254049	0.254286	0.281635	0.281635	0.280802	0.317396	0.346731	0.349542	0.350946	0.350371	0.350341	0.349275	0.343924	0.345246	0.343713	0.346884	0.35785	0.35785	0.357943	0.364069	0.362168	0.0429169	0.000562	0	0.0750743	0.396676	0.385791	0.366595
Leishmania_adleri_LR697136.1	0.700741	0.254649	0.266985	0.267819	0.267287	0.284932	0.281459	0.285817	0.287116	0.272256	0.272256	0.272256	0.272256	0.272256	0.272256	0.272256	0.272256	0.272256	0.272552	0.272309	0.271948	0.271683	0.271927	0.290375	0.290375	0.290426	0.32502	0.351075	0.353301	0.355968	0.354776	0.355355	0.354184	0.349743	0.35107	0.349231	0.350488	0.363393	0.363393	0.362131	0.367787	0.366766	0.0739048	0.0746112	0.0750743	0	0.391592	0.393346	0.371031
Leishmania_enriettii_LEM3045	0.744808	0.40961	0.390233	0.393284	0.388007	0.408759	0.403796	0.41026	0.4127	0.397675	0.397675	0.397675	0.397675	0.397675	0.397675	0.397675	0.397675	0.397675	0.398018	0.397745	0.398846	0.400965	0.40124	0.414583	0.414583	0.411151	0.414989	0.409721	0.410399	0.409119	0.410049	0.411004	0.411506	0.410696	0.411179	0.409479	0.413409	0.4234	0.4234	0.422971	0.41649	0.416403	0.393828	0.396059	0.396676	0.391592	0	0.158904	0.150321
Leishmania_procaviensis_253	0.769464	0.382708	0.385668	0.389492	0.384706	0.39615	0.391681	0.394432	0.39572	0.383415	0.383415	0.383415	0.383415	0.383415	0.383415	0.383415	0.383415	0.383564	0.383903	0.383483	0.383888	0.383466	0.383737	0.404639	0.404639	0.405015	0.41285	0.39498	0.395208	0.39577	0.396491	0.396992	0.392439	0.393473	0.393311	0.391365	0.395187	0.399807	0.399957	0.400993	0.407934	0.406161	0.388746	0.384088	0.385791	0.393346	0.158904	0	0.104919
Leishmania_chancei_2012	0.743405	0.36864	0.385811	0.390079	0.381458	0.381857	0.377548	0.382093	0.384017	0.371968	0.371968	0.371968	0.371968	0.371968	0.371968	0.371968	0.371968	0.371851	0.372185	0.372034	0.375164	0.373031	0.373299	0.380436	0.380436	0.381487	0.395518	0.385512	0.385238	0.387169	0.387541	0.388883	0.388991	0.391046	0.392446	0.390496	0.393557	0.393144	0.393016	0.393424	0.401796	0.403178	0.361179	0.365913	0.366595	0.371031	0.150321	0.104919	0
Leishmania_orientalis_LSCM4	0.780432	0.397013	0.393178	0.395583	0.399505	0.403077	0.397986	0.400655	0.402151	0.401812	0.401812	0.401812	0.401812	0.401812	0.401812	0.401812	0.401812	0.401684	0.402028	0.401882	0.403968	0.402562	0.402836	0.422927	0.422927	0.421716	0.427376	0.419954	0.418808	0.41937	0.418734	0.420911	0.421805	0.422395	0.422642	0.420927	0.425134	0.429312	0.42917	0.428798	0.428685	0.427573	0.398719	0.392166	0.394153	0.399157	0.167261	0.13456	0.122384
Leishmania_sp._MAR	0.72735	0.371362	0.402094	0.404859	0.405753	0.406179	0.402555	0.403874	0.405738	0.381588	0.381588	0.381588	0.381588	0.381588	0.381588	0.381588	0.381588	0.382085	0.381814	0.381046	0.382337	0.382113	0.382384	0.417337	0.417337	0.41556	0.424258	0.411861	0.412653	0.412156	0.414029	0.413404	0.413959	0.410778	0.409269	0.406938	0.410511	0.411975	0.412509	0.412979	0.427156	0.426716	0.388146	0.388141	0.389435	0.394072	0.350642	0.317534	0.309231
Endotrypanum_herreri_MCOE_CR_XX_LV344	0.654372	0.371024	0.39475	0.396839	0.399206	0.405288	0.399805	0.399072	0.398498	0.386703	0.386703	0.386703	0.386703	0.386703	0.386703	0.386703	0.386703	0.386703	0.387052	0.386773	0.388662	0.383564	0.383842	0.399301	0.399301	0.396991	0.423577	0.398815	0.399213	0.39622	0.398988	0.39827	0.398258	0.397724	0.397919	0.396269	0.398511	0.407619	0.407619	0.407378	0.401166	0.403338	0.370989	0.366143	0.368229	0.357481	0.415698	0.405884	0.391512
Endotrypanum_monterogeii_LV88	0.645234	0.367356	0.390467	0.392086	0.394179	0.401606	0.396303	0.395415	0.394997	0.382434	0.382434	0.382434	0.382434	0.382434	0.382434	0.382434	0.382434	0.38231	0.382657	0.382503	0.383629	0.378922	0.379199	0.395054	0.395054	0.392625	0.419745	0.395501	0.395902	0.392794	0.396205	0.394963	0.394941	0.39442	0.394613	0.392968	0.395205	0.40388	0.403746	0.403505	0.397259	0.399289	0.367172	0.362233	0.364419	0.353736	0.41136	0.402433	0.388183
Endotrypanum_monterogeii_ATCC	0.645145	0.36712	0.390203	0.39182	0.393909	0.40133	0.396035	0.395147	0.39473	0.381554	0.381554	0.381554	0.381554	0.381554	0.381554	0.381554	0.381554	0.381431	0.381777	0.381624	0.383374	0.378439	0.378715	0.394446	0.394446	0.392021	0.419654	0.394781	0.395183	0.392079	0.395485	0.394245	0.394221	0.393703	0.393895	0.392252	0.394487	0.403559	0.403425	0.403185	0.397186	0.399214	0.367222	0.362286	0.364471	0.353793	0.410672	0.401409	0.386571
Endotrypanum_schaudinni_ES1	0.647629	0.375158	0.390494	0.393858	0.392622	0.408886	0.404029	0.402806	0.401949	0.393227	0.393227	0.393227	0.393227	0.393227	0.393227	0.393227	0.393227	0.393227	0.393579	0.393298	0.393993	0.391491	0.391771	0.416019	0.416019	0.414541	0.433402	0.386998	0.387405	0.384587	0.387188	0.386183	0.384014	0.385871	0.386298	0.384669	0.386037	0.393769	0.393769	0.39353	0.400214	0.400666	0.388151	0.394319	0.396533	0.387261	0.415533	0.415832	0.400364
Porcisia_hertigi_M4051	0.674884	0.392778	0.399579	0.399726	0.405485	0.407375	0.403271	0.411475	0.412869	0.388208	0.388208	0.388208	0.388208	0.388208	0.388208	0.388208	0.388208	0.388208	0.388547	0.388276	0.387151	0.388976	0.389247	0.413128	0.413128	0.411367	0.4374	0.408828	0.409943	0.411718	0.413667	0.413958	0.411717	0.41022	0.411407	0.409495	0.411918	0.414658	0.414658	0.413846	0.423873	0.426529	0.387512	0.394922	0.395807	0.387757	0.451338	0.446661	0.417059
Porcisia_hertigi_MCOE_PA_80_C8	0.674884	0.392653	0.399579	0.399598	0.405355	0.407375	0.403416	0.411475	0.413013	0.388208	0.388208	0.388208	0.388208	0.388208	0.388208	0.388208	0.388208	0.388085	0.388424	0.388276	0.387029	0.388976	0.389247	0.413128	0.413128	0.411235	0.4374	0.408828	0.409943	0.411584	0.413532	0.413958	0.411717	0.41022	0.411407	0.409495	0.411918	0.414658	0.414523	0.413711	0.423873	0.426391	0.387512	0.394796	0.395807	0.387757	0.451338	0.446801	0.416925
Porcisia_hertigi_C119	0.67537	0.392382	0.399304	0.399323	0.405079	0.4071	0.403143	0.411199	0.412737	0.387937	0.387937	0.387937	0.387937	0.387937	0.387937	0.387937	0.387937	0.387814	0.388153	0.388005	0.386759	0.388705	0.388976	0.412852	0.412852	0.410959	0.437119	0.408547	0.409662	0.411302	0.413249	0.413676	0.411435	0.409939	0.411126	0.409214	0.411636	0.414376	0.414241	0.413429	0.423592	0.426108	0.387241	0.394523	0.395533	0.387485	0.45105	0.446514	0.416648
Porcisia_deanei_M5088	0.671625	0.390324	0.393678	0.3969	0.401139	0.407068	0.402019	0.406985	0.408708	0.380689	0.380689	0.380689	0.380689	0.380689	0.380689	0.380689	0.380689	0.380689	0.381026	0.380756	0.379529	0.38023	0.3805	0.411891	0.411891	0.409501	0.433824	0.41343	0.415192	0.417013	0.418316	0.417966	0.41234	0.412227	0.413419	0.411789	0.413933	0.418721	0.418721	0.417902	0.428768	0.4321	0.380303	0.38499	0.385855	0.383036	0.436539	0.427137	0.405392
Porcisia_deanei_TCC	0.686866	0.392063	0.397288	0.398931	0.404561	0.41166	0.406701	0.412877	0.415048	0.38502	0.38502	0.38502	0.38502	0.38502	0.38502	0.38502	0.38502	0.384899	0.385238	0.385089	0.383846	0.384719	0.38499	0.416789	0.416789	0.414365	0.430557	0.410775	0.411896	0.412535	0.415161	0.413617	0.411701	0.410494	0.411684	0.410721	0.412197	0.418201	0.418064	0.417245	0.426787	0.428684	0.389592	0.388695	0.389695	0.389127	0.443657	0.430308	0.410876
Leptomonas_seymouri_ATCC	0.717775	0.549967	0.561492	0.562349	0.561576	0.585039	0.577899	0.582099	0.583623	0.584401	0.584401	0.584401	0.584401	0.584401	0.584401	0.584401	0.584401	0.584401	0.584604	0.5845	0.590103	0.584234	0.584573	0.583255	0.583255	0.584609	0.599366	0.589628	0.589209	0.587791	0.590529	0.588904	0.583349	0.588737	0.589348	0.586149	0.591287	0.592598	0.592598	0.590868	0.607684	0.607892	0.569043	0.578399	0.579751	0.564023	0.579887	0.563524	0.552875
Leptomonas_seymouri_BHU1095	0.717069	0.55073	0.562271	0.563127	0.562354	0.585486	0.578341	0.582544	0.584068	0.585207	0.585207	0.585207	0.585207	0.585207	0.585207	0.585207	0.585207	0.585207	0.58541	0.585306	0.590916	0.58504	0.585379	0.584053	0.584053	0.585408	0.599823	0.590085	0.589665	0.588247	0.590987	0.58936	0.583801	0.589194	0.589805	0.586604	0.591745	0.593057	0.593057	0.591326	0.608154	0.608361	0.569832	0.578844	0.580196	0.564458	0.580329	0.563955	0.553297
Blechomonas_ayalai_B08-376	0.758579	0.794204	0.807493	0.81248	0.805654	0.806728	0.799742	0.800624	0.804946	0.813367	0.813367	0.813367	0.813367	0.813367	0.813367	0.813367	0.813367	0.813367	0.813613	0.81404	0.82006	0.810579	0.810478	0.845037	0.845037	0.846172	0.859998	0.770717	0.770244	0.773631	0.76895	0.772449	0.768922	0.776064	0.776255	0.774375	0.775633	0.766601	0.766601	0.768322	0.792395	0.788796	0.748429	0.758602	0.758893	0.766044	0.817495	0.791691	0.791757
Strigomonas_galati_TCC219	0.674687	0.831562	0.863572	0.858015	0.835721	0.830952	0.822457	0.854363	0.856185	0.826151	0.826151	0.826151	0.826151	0.826151	0.826151	0.826151	0.826151	0.826151	0.826399	0.82683	0.825952	0.820627	0.821062	0.840083	0.840083	0.841675	0.834459	0.839571	0.839237	0.838525	0.842213	0.839949	0.841945	0.845727	0.845777	0.843276	0.844409	0.848626	0.848626	0.847936	0.860587	0.854514	0.775586	0.773681	0.774984	0.799745	0.814427	0.797636	0.787916
Crithidia_fasciculata_Cf-Cl	0.759836	0.588608	0.618829	0.619002	0.615868	0.634651	0.62794	0.623331	0.621382	0.606019	0.606019	0.606019	0.606019	0.606019	0.606019	0.606019	0.606019	0.606019	0.606224	0.606121	0.604397	0.605196	0.605539	0.619724	0.619724	0.618195	0.597863	0.609071	0.610531	0.60769	0.608988	0.608813	0.609907	0.610282	0.610921	0.607667	0.612521	0.622578	0.622578	0.623374	0.629411	0.631682	0.597543	0.591824	0.592421	0.6067	0.61571	0.632721	0.612738
Leptomonas_pyrrhocoris_H10	0.821854	0.61455	0.64678	0.641044	0.625613	0.627427	0.622994	0.645278	0.642852	0.620053	0.620053	0.620053	0.620053	0.620053	0.620053	0.620053	0.620053	0.620053	0.620259	0.620157	0.61998	0.624444	0.624793	0.635524	0.635524	0.634048	0.665961	0.642241	0.642273	0.643286	0.643115	0.642822	0.636324	0.637464	0.637551	0.635528	0.640581	0.639207	0.639207	0.641103	0.653076	0.654059	0.616558	0.626056	0.626695	0.633276	0.649388	0.650516	0.647701
Zelonia_australiensis_JB_C	0.846511	0.627193	0.628058	0.62689	0.626661	0.617162	0.6111	0.613423	0.616641	0.646304	0.646304	0.646304	0.646304	0.646304	0.646304	0.646304	0.646304	0.646304	0.646766	0.64641	0.642397	0.641881	0.642235	0.633691	0.633691	0.633961	0.615848	0.650528	0.650663	0.652841	0.651297	0.653559	0.64961	0.655035	0.655831	0.653412	0.657296	0.656294	0.656294	0.654727	0.655433	0.653243	0.628085	0.625068	0.6257	0.63888	0.640507	0.62994	0.626635
[truncated: 18 more columns]
